# Supplementary material for: Examining Exposure to Messaging, Content, and Hate Speech from Partisan News Social Media Posts on Racial and Ethnic Health Disparities
Source: Int J Environ Res Public Health. 2023 Feb 12;20(4):3230. doi: 10.3390/ijerph20043230 (PMC9960309; doi:10.3390/ijerph20043230)
Supplement: Supplementary file 1 [file ijerph-20-03230-s001.zip]

Archive with 1 entries (1 files):
- ijerph-2182367-supplementary.pdf
